# Supplementary material for: Hematopoietic Growth Factors Regulate the Entry of Monocytes into the Adult Brain via Chemokine Receptor CCR5
Source: Int J Mol Sci. 2024 Aug 15;25(16):8898. doi: 10.3390/ijms25168898 (PMC11354986; doi:10.3390/ijms25168898)
Supplement: Supplementary file 1 [file ijms-25-08898-s001.zip]

Archive with 1 entries (1 files):
- ijms-3036698-Supplementary.pdf
